# Supplementary material for: Endosomal pH-Responsive Fe-Based Hyaluronate Nanoparticles for Doxorubicin Delivery
Source: Molecules. 2021 Jun 10;26(12):3547. doi: 10.3390/molecules26123547 (PMC8229704; doi:10.3390/molecules26123547)
Supplement: Supplementary file 1 [file molecules-26-03547-s001.zip]

Archive with 1 entries (1 files):
- molecules-1248999-supplementary.pdf
